# Supplementary material for: Transfer of a blaCTX-M-1-carrying plasmid between different Escherichia coli strains within the human gut explored by whole genome sequencing analyses
Source: Sci Rep. 2018 Jan 10;8:280. doi: 10.1038/s41598-017-18659-2 (PMC5762863; doi:10.1038/s41598-017-18659-2)
Supplement: Supplementary file 1 — Supplementary Tables S1 and S2 [file 41598_2017_18659_MOESM1_ESM.xlsx]

## Sheet: Front page
Transfer of a blaCTX-M-1-carrying plasmid between different Escherichia coli strains within the human gut explored by whole genome sequencing analyses
Per Kristian Knudsen1,2*, Karianne Wiger Gammelsrud2,3, Kristian Alfsnes4, Martin Steinbakk5, Tore G. Abrahamsen1,2, Fredrik Müller2,3, Jon Bohlin6
1 Department of Paediatric Medicine, Division of Paediatric and Adolescent Medicine, Oslo University Hospital, PB 4956 Nydalen, 0424 Oslo, Norway
2 Institute of Clinical Medicine, Faculty of Medicine, University of Oslo, PB 1171 Blindern, 0318 Oslo
3 Department of Microbiology, Division of Laboratory Medicine, Oslo University Hospital, PB 4956 Nydalen, 0424 Oslo, Norway
4 Department of Molecular Biology, Domain of Infection Control and Environmental Health, Norwegian Institute of Public Health, PB 4404 Nydalen, 0403 Oslo, Norway
5 Department of Antibiotic Resistance and Infection Prevention, Domain of Infection Control and Environmental Health, Norwegian Institute of Public Health, PB 4404 Nydalen, 0403 Oslo, Norway
6 Department of Methodology Research and Analysis, Domain of Infection Control and Environmental Health, Norwegian Institute of Public Health, PB 4404 Nydalen, 0403 Oslo, Norway
* Corresponding author. Department of Paediatric Medicine, Division of Paediatric and Adolescent Medicine, Oslo University Hospital, PB 4956 Nydalen, 0424 Oslo, Norway.
Tel: 0047 22118765; Fax: 0047 22118763; E-mail: p.k.knudsen@medisin.uio.no

## Sheet: Supplementary Table S1
Supplementary Table S1 Assembly data from 7 whole genome sequenced E. coli isolates
Isolate-ID in the present study	Isolate-ID in ENA	Accession number in ENA	Coverage	Number of contigs*	Total sequence length*	Contig N50
433-at	103	ERS1612647	59.9	227	5329832	88397
433-tz	104	ERS1612648	56.2	288	5588877	93622
431-Ts-lys	105	ERS1612649	124.1	187	5278752	103561
431-Ts-o	106	ERS1612650	87.3	229	5491479	105470
431-Tz	107	ERS1612651	68	86	4923746	180938
432-AT128	401	ERS1809683	618	182	5498278	116852
432-CT-a-32	402	ERS1809684	509	173	5273565	142394
ENA, European Nucleotide Archive
*Contigs >500 bp

## Sheet: Supplementary Table S2
Supplementary Table S2 Annotated genes in seven reconstructed Incl1 plasmids from seven E. coli isolates														Strain 1 plasmids			Strain 2 plasmids			Strain 3 plasmid	Reference plasmid
Gene	Non-unique Gene name	Annotation	No. isolates	No. sequences	Avg sequences per isolate	Genome Fragment	Order within Fragment	Accessory Fragment	Accessory Order with Fragment	QC	Min group size nuc	Max group size nuc	Avg group size nuc	p431-Ts-o	p432-AT128	p433-tz	p431-Ts-lys	p432-CT-a-32	p433-at	p431-Tz	pC49-108
group_51		hypothetical protein	4	4	1	1	1	12	1		236	236	236	PROKKA_00095___95	PROKKA_00094___345	PROKKA_00098___728				PROKKA_00093___220
group_66		Y-family of DNA polymerases portein ImpB	1	1	1	1	2	3	1		167	167	167							PROKKA_00088___215
group_50		hypothetical protein	4	4	1	1	3	3	2		428	428	428	PROKKA_00092___92	PROKKA_00091___342	PROKKA_00095___725				PROKKA_00089___216
group_49		hypothetical protein	2	2	1	1	4	1	8		233	233	233	PROKKA_00079___79	PROKKA_00078___329
group_16		Methyltransferase domain protein	6	6	1	1	5	1	9		563	563	563	PROKKA_00080___80	PROKKA_00079___330	PROKKA_00082___712	PROKKA_00077	PROKKA_00077___454	PROKKA_00077___581
group_17		hypothetical protein	6	6	1	1	6	1	10		1361	1361	1361	PROKKA_00081___81	PROKKA_00080___331	PROKKA_00083___713	PROKKA_00078	PROKKA_00078___455	PROKKA_00078___582
group_35		hypothetical protein	6	6	1	1	7	1	24		230	230	230	PROKKA_00082___82	PROKKA_00081___332	PROKKA_00084___714	PROKKA_00079	PROKKA_00079___456	PROKKA_00079___583
group_48		hypothetical protein	3	3	1	1	8	1	7		248	248	248	PROKKA_00078___78		PROKKA_00080___710				PROKKA_00077___204
group_60		hypothetical protein	1	1	1	1	9	1	18		332	332	332							PROKKA_00076___203
group_74		Antirestriction protein (ArdA)	1	1	1	1	10	20	1		884	884	884								PROKKA_00061___820
group_73		hypothetical protein	1	1	1	1	11	19	1		341	341	341								PROKKA_00054___813
group_56		Putative post-segregational killing protein PndC	2	2	1	1	12	15	1		203	203	203					PROKKA_00052___429		PROKKA_00056___183
group_54		Pilus assembly protein PilV	1	1	1	1	13	6	3		137	137	137							PROKKA_00021___148
repA		Replication initiation protein	8	8	1	1	14				1076	1076	1076	PROKKA_00001___1	PROKKA_00001___252	PROKKA_00001___631	PROKKA_00001	PROKKA_00001___378	PROKKA_00001___505	PROKKA_00001___128	PROKKA_00119___878
group_139		hypothetical protein	8	8	1	1	15				287	287	287	PROKKA_00002___2	PROKKA_00002___253	PROKKA_00002___632	PROKKA_00002	PROKKA_00002___379	PROKKA_00002___506	PROKKA_00002___129	PROKKA_00120___879
group_102		transcriptional activator RfaH	8	8	1	1	16				533	533	533	PROKKA_00003___3	PROKKA_00003___254	PROKKA_00003___633	PROKKA_00003	PROKKA_00003___380	PROKKA_00003___507	PROKKA_00003___130	PROKKA_00121___880
group_11		hypothetical protein	8	8	1	1	17				221	683	625	PROKKA_00004___4	PROKKA_00004___255	PROKKA_00004___634	PROKKA_00004	PROKKA_00004___381	PROKKA_00004___508	PROKKA_00004___131	PROKKA_00001___760
group_112		hypothetical protein	8	8	1	1	18				551	551	551	PROKKA_00005___5	PROKKA_00005___256	PROKKA_00005___635	PROKKA_00005	PROKKA_00005___382	PROKKA_00005___509	PROKKA_00005___132	PROKKA_00002___761
group_97		Plasmid conjugative transfer protein PilI	8	8	1	1	19				254	254	254	PROKKA_00006___6	PROKKA_00006___257	PROKKA_00006___636	PROKKA_00006	PROKKA_00006___383	PROKKA_00006___510	PROKKA_00006___133	PROKKA_00003___762
group_129		hypothetical protein	8	8	1	1	20				296	296	296	PROKKA_00007___7	PROKKA_00007___258	PROKKA_00007___637	PROKKA_00007	PROKKA_00007___384	PROKKA_00007___511	PROKKA_00007___134	PROKKA_00004___763
group_135		hypothetical protein	8	8	1	1	21				593	593	593	PROKKA_00008___8	PROKKA_00008___259	PROKKA_00008___638	PROKKA_00008	PROKKA_00008___385	PROKKA_00008___512	PROKKA_00008___135	PROKKA_00005___764
group_113		Toxin co-regulated pilus biosynthesis protein Q	8	8	1	1	22				1067	1067	1067	PROKKA_00009___9	PROKKA_00009___260	PROKKA_00009___639	PROKKA_00009	PROKKA_00009___386	PROKKA_00009___513	PROKKA_00009___136	PROKKA_00006___765
group_133		PilM	8	8	1	1	23				437	437	437	PROKKA_00010___10	PROKKA_00010___261	PROKKA_00010___640	PROKKA_00010	PROKKA_00010___387	PROKKA_00010___514	PROKKA_00010___137	PROKKA_00007___766
bfpB		Outer membrane lipoprotein BfpB precursor	8	8	1	1	24				1682	1682	1682	PROKKA_00011___11	PROKKA_00011___262	PROKKA_00011___641	PROKKA_00011	PROKKA_00011___388	PROKKA_00011___515	PROKKA_00011___138	PROKKA_00008___767
group_118		Pilin accessory protein (PilO)	8	8	1	1	25				1295	1295	1295	PROKKA_00012___12	PROKKA_00012___263	PROKKA_00012___642	PROKKA_00012	PROKKA_00012___389	PROKKA_00012___516	PROKKA_00012___139	PROKKA_00009___768
group_101		Type IV pilus biogenesis (PilO)	8	8	1	1	26				452	452	452	PROKKA_00013___13	PROKKA_00013___264	PROKKA_00013___643	PROKKA_00013	PROKKA_00013___390	PROKKA_00013___517	PROKKA_00013___140	PROKKA_00010___769
tcpT		Toxin coregulated pilus biosynthesis protein T	8	8	1	1	27				1553	1553	1553	PROKKA_00014___14	PROKKA_00014___265	PROKKA_00014___644	PROKKA_00014	PROKKA_00014___391	PROKKA_00014___518	PROKKA_00014___141	PROKKA_00011___770
tcpE		Toxin coregulated pilus biosynthesis protein E	8	8	1	1	28				1097	1097	1097	PROKKA_00015___15	PROKKA_00015___266	PROKKA_00015___645	PROKKA_00015	PROKKA_00015___392	PROKKA_00015___519	PROKKA_00015___142	PROKKA_00012___771
group_136		hypothetical protein	8	8	1	1	29				614	614	614	PROKKA_00016___16	PROKKA_00016___267	PROKKA_00016___646	PROKKA_00016	PROKKA_00016___393	PROKKA_00016___520	PROKKA_00016___143	PROKKA_00013___772
group_132		Transglycosylase SLT domain protein	8	8	1	1	30				560	560	560	PROKKA_00017___17	PROKKA_00017___268	PROKKA_00017___647	PROKKA_00017	PROKKA_00017___394	PROKKA_00017___521	PROKKA_00017___144	PROKKA_00014___773
group_103		Type IV leader peptidase family protein	8	8	1	1	31				656	656	656	PROKKA_00018___18	PROKKA_00018___269	PROKKA_00018___648	PROKKA_00018	PROKKA_00018___395	PROKKA_00018___522	PROKKA_00018___145	PROKKA_00015___774
group_30		hypothetical protein	7	7	1	1	32	6	1		176	176	176	PROKKA_00019___19	PROKKA_00019___270	PROKKA_00019___649	PROKKA_00019	PROKKA_00019___396	PROKKA_00019___523	PROKKA_00019___146
group_31		hypothetical protein	6	6	1	1	33	6	2		314	314	314	PROKKA_00020___20	PROKKA_00020___271	PROKKA_00020___650	PROKKA_00020		PROKKA_00020___524	PROKKA_00020___147
group_72		IncI1 plasmid conjugative transfer pilus-tip adhesin protein PilV	1	1	1	1	34	18	1		1424	1424	1424								PROKKA_00016___775
group_3		Transposase DDE domain protein	7	8	1.15	1	35				335	1262	907	PROKKA_00021___21	PROKKA_00021___272	PROKKA_00021___651 PROKKA_00022___652	PROKKA_00021		PROKKA_00021___525	PROKKA_00022___149	PROKKA_00017___776
bla		Beta-lactamase CTX-M-1 precursor	8	8	1	1	36				875	875	875	PROKKA_00022___22	PROKKA_00022___273	PROKKA_00023___653	PROKKA_00022	PROKKA_00020___397	PROKKA_00022___526	PROKKA_00023___150	PROKKA_00018___777
group_55		Shufflon protein B	1	1	1	1	37	17	1		206	206	206							PROKKA_00025___152
group_121		hypothetical protein	8	8	1	1	38				353	353	353	PROKKA_00023___23	PROKKA_00023___274	PROKKA_00024___654	PROKKA_00023	PROKKA_00021___398	PROKKA_00023___527	PROKKA_00024___151	PROKKA_00019___778
group_106		site-specific tyrosine recombinase XerC	8	8	1	1	39				1154	1154	1154	PROKKA_00024___24	PROKKA_00024___275	PROKKA_00025___655	PROKKA_00024	PROKKA_00022___399	PROKKA_00024___528	PROKKA_00026___153	PROKKA_00020___779
group_127		hypothetical protein	8	8	1	1	40				824	824	824	PROKKA_00025___25	PROKKA_00025___276	PROKKA_00026___656	PROKKA_00025	PROKKA_00023___400	PROKKA_00025___529	PROKKA_00027___154	PROKKA_00021___780
group_146		hypothetical protein	8	8	1	1	41				1199	1202	1200	PROKKA_00026___26	PROKKA_00026___277	PROKKA_00027___657	PROKKA_00026	PROKKA_00024___401	PROKKA_00026___530	PROKKA_00028___155	PROKKA_00022___781
ais		Lipopolysaccharide core heptose(II)-phosphate phosphatase precursor	8	8	1	1	42				581	581	581	PROKKA_00027___27	PROKKA_00027___278	PROKKA_00028___658	PROKKA_00027	PROKKA_00025___402	PROKKA_00027___531	PROKKA_00029___156	PROKKA_00023___782
group_111		hypothetical protein	8	8	1	1	43				458	458	458	PROKKA_00028___28	PROKKA_00028___279	PROKKA_00029___659	PROKKA_00028	PROKKA_00026___403	PROKKA_00028___532	PROKKA_00030___157	PROKKA_00024___783
group_151		hypothetical protein	8	8	1	1	44				818	818	818	PROKKA_00029___29	PROKKA_00029___280	PROKKA_00030___660	PROKKA_00029	PROKKA_00027___404	PROKKA_00029___533	PROKKA_00031___158	PROKKA_00025___784
pilT		Twitching mobility protein	8	8	1	1	45				1148	1148	1148	PROKKA_00030___30	PROKKA_00030___281	PROKKA_00031___661	PROKKA_00030	PROKKA_00028___405	PROKKA_00030___534	PROKKA_00032___159	PROKKA_00026___785
group_140		hypothetical protein	8	8	1	1	46				290	290	290	PROKKA_00031___31	PROKKA_00031___282	PROKKA_00032___662	PROKKA_00031	PROKKA_00029___406	PROKKA_00031___535	PROKKA_00033___160	PROKKA_00027___786
pld		Phospholipase D precursor	8	8	1	1	47				551	551	551	PROKKA_00032___32	PROKKA_00032___283	PROKKA_00033___663	PROKKA_00032	PROKKA_00030___407	PROKKA_00032___536	PROKKA_00034___161	PROKKA_00028___787
traC		DNA primase TraC	8	8	1	1	48				3767	3767	3767	PROKKA_00033___33	PROKKA_00033___284	PROKKA_00034___664	PROKKA_00033	PROKKA_00031___408	PROKKA_00033___537	PROKKA_00035___162	PROKKA_00029___788
group_116		hypothetical protein	8	8	1	1	49				347	347	347	PROKKA_00034___34	PROKKA_00034___285	PROKKA_00035___665	PROKKA_00034	PROKKA_00032___409	PROKKA_00034___538	PROKKA_00036___163	PROKKA_00030___789
group_131		Macrophage killing protein with similarity to conjugation protein	8	8	1	1	50				692	692	692	PROKKA_00035___35	PROKKA_00035___286	PROKKA_00036___666	PROKKA_00035	PROKKA_00033___410	PROKKA_00035___539	PROKKA_00037___164	PROKKA_00031___790
group_141		hypothetical protein	8	8	1	1	51				983	983	983	PROKKA_00036___36	PROKKA_00036___287	PROKKA_00037___667	PROKKA_00036	PROKKA_00034___411	PROKKA_00036___540	PROKKA_00038___165	PROKKA_00032___791
group_109		hypothetical protein	8	8	1	1	52				1289	1289	1289	PROKKA_00037___37	PROKKA_00037___288	PROKKA_00038___668	PROKKA_00037	PROKKA_00035___412	PROKKA_00037___541	PROKKA_00039___166	PROKKA_00033___792
group_123		hypothetical protein	8	8	1	1	53				704	704	704	PROKKA_00038___38	PROKKA_00038___289	PROKKA_00039___669	PROKKA_00038	PROKKA_00036___413	PROKKA_00038___542	PROKKA_00040___167	PROKKA_00034___793
group_117		hypothetical protein	8	8	1	1	54				527	527	527	PROKKA_00039___39	PROKKA_00039___290	PROKKA_00040___670	PROKKA_00039	PROKKA_00037___414	PROKKA_00039___543	PROKKA_00041___168	PROKKA_00035___794
group_114		hypothetical protein	8	8	1	1	55				404	404	404	PROKKA_00040___40	PROKKA_00040___291	PROKKA_00041___671	PROKKA_00040	PROKKA_00038___415	PROKKA_00040___544	PROKKA_00042___169	PROKKA_00036___795
group_100		hypothetical protein	8	8	1	1	56				188	188	188	PROKKA_00041___41	PROKKA_00041___292	PROKKA_00042___672	PROKKA_00041	PROKKA_00039___416	PROKKA_00041___545	PROKKA_00043___170	PROKKA_00037___796
group_92		hypothetical protein	8	8	1	1	57				800	800	800	PROKKA_00042___42	PROKKA_00042___293	PROKKA_00043___673	PROKKA_00042	PROKKA_00040___417	PROKKA_00042___546	PROKKA_00044___171	PROKKA_00038___797
group_119		AAA-like domain protein	8	8	1	1	58				3044	3044	3044	PROKKA_00043___43	PROKKA_00043___294	PROKKA_00044___674	PROKKA_00043	PROKKA_00041___418	PROKKA_00043___547	PROKKA_00045___172	PROKKA_00039___798
group_110		hypothetical protein	8	8	1	1	59				614	614	614	PROKKA_00044___44	PROKKA_00044___295	PROKKA_00045___675	PROKKA_00044	PROKKA_00042___419	PROKKA_00044___548	PROKKA_00046___173	PROKKA_00040___799
group_93		hypothetical protein	8	8	1	1	60				1202	1202	1202	PROKKA_00045___45	PROKKA_00045___296	PROKKA_00046___676	PROKKA_00045	PROKKA_00043___420	PROKKA_00045___549	PROKKA_00047___174	PROKKA_00041___800
group_120		hypothetical protein	8	8	1	1	61				584	584	584	PROKKA_00046___46	PROKKA_00046___297	PROKKA_00047___677	PROKKA_00046	PROKKA_00044___421	PROKKA_00046___550	PROKKA_00048___175	PROKKA_00042___801
group_1		hypothetical protein	8	15	1.88	1	62				800	2168	1177	PROKKA_00047___47 PROKKA_00048___48	PROKKA_00047___298 PROKKA_00048___299	PROKKA_00048___678 PROKKA_00049___679	PROKKA_00047 PROKKA_00048	PROKKA_00045___422 PROKKA_00046___423	PROKKA_00047___551 PROKKA_00048___552	PROKKA_00049___176 PROKKA_00050___177	PROKKA_00043___802
group_12		hypothetical protein	8	8	1	1	63				443	650	624	PROKKA_00049___49	PROKKA_00049___300	PROKKA_00050___680	PROKKA_00049	PROKKA_00047___424	PROKKA_00049___553	PROKKA_00051___178	PROKKA_00044___803
group_138		hypothetical protein	8	8	1	1	64				209	209	209	PROKKA_00050___50	PROKKA_00050___301	PROKKA_00051___681	PROKKA_00050	PROKKA_00048___425	PROKKA_00050___554	PROKKA_00052___179	PROKKA_00045___804
group_130		hypothetical protein	8	8	1	1	65				176	176	176	PROKKA_00051___51	PROKKA_00051___302	PROKKA_00052___682	PROKKA_00051	PROKKA_00049___426	PROKKA_00051___555	PROKKA_00053___180	PROKKA_00046___805
group_125		hypothetical protein	8	8	1	1	66				251	251	251	PROKKA_00053___53	PROKKA_00053___304	PROKKA_00054___684	PROKKA_00053	PROKKA_00051___428	PROKKA_00053___557	PROKKA_00055___182	PROKKA_00047___806
group_46		small toxic polypeptide	4	4	1	1	67	9	1		155	155	155	PROKKA_00054___54	PROKKA_00054___305	PROKKA_00055___685					PROKKA_00048___807
group_145		hypothetical protein	8	8	1	1	68				1208	1208	1208	PROKKA_00055___55	PROKKA_00055___306	PROKKA_00056___686	PROKKA_00054	PROKKA_00053___430	PROKKA_00054___558	PROKKA_00057___184	PROKKA_00049___808
group_98		hypothetical protein	8	8	1	1	69				1070	1070	1070	PROKKA_00056___56	PROKKA_00056___307	PROKKA_00057___687	PROKKA_00055	PROKKA_00054___431	PROKKA_00055___559	PROKKA_00058___185	PROKKA_00050___809
group_157		hypothetical protein	8	8	1	1	70				2291	2291	2291	PROKKA_00057___57	PROKKA_00057___308	PROKKA_00058___688	PROKKA_00056	PROKKA_00055___432	PROKKA_00056___560	PROKKA_00059___186	PROKKA_00051___810
group_128		Relaxase/Mobilisation nuclease domain protein	8	8	1	1	71				2699	2699	2699	PROKKA_00058___58	PROKKA_00058___309	PROKKA_00059___689	PROKKA_00057	PROKKA_00056___433	PROKKA_00057___561	PROKKA_00060___187	PROKKA_00052___811
group_122		Ribbon-helix-helix protein, copG family	8	8	1	1	72				332	332	332	PROKKA_00059___59	PROKKA_00059___310	PROKKA_00060___690	PROKKA_00058	PROKKA_00057___434	PROKKA_00058___562	PROKKA_00061___188	PROKKA_00053___812
group_13		hypothetical protein	8	8	1	1	73				848	848	848	PROKKA_00060___60	PROKKA_00060___311	PROKKA_00061___691	PROKKA_00059	PROKKA_00058___435	PROKKA_00059___563	PROKKA_00062___189	PROKKA_00055___814
group_27		hypothetical protein	2	2	1	1	74	14	1		284	284	284			PROKKA_00062___692				PROKKA_00063___190
group_155		hypothetical protein	8	8	1	1	75				251	251	251	PROKKA_00061___61	PROKKA_00061___312	PROKKA_00063___693	PROKKA_00061	PROKKA_00060___437	PROKKA_00061___565	PROKKA_00064___191	PROKKA_00056___815
group_14		hypothetical protein	8	8	1	1	76				170	170	170	PROKKA_00062___62	PROKKA_00062___313	PROKKA_00064___694	PROKKA_00062	PROKKA_00061___438	PROKKA_00062___566	PROKKA_00065___192	PROKKA_00057___816
group_4		putative transposase	8	8	1	1	77				431	941	494	PROKKA_00063___63	PROKKA_00063___314	PROKKA_00065___695	PROKKA_00063	PROKKA_00062___439	PROKKA_00063___567	PROKKA_00066___193	PROKKA_00058___817
group_152		hypothetical protein	8	8	1	1	78				266	266	266	PROKKA_00064___64	PROKKA_00064___315	PROKKA_00066___696	PROKKA_00064	PROKKA_00063___440	PROKKA_00064___568	PROKKA_00067___194	PROKKA_00059___818
group_99		hypothetical protein	8	8	1	1	79				434	434	434	PROKKA_00065___65	PROKKA_00065___316	PROKKA_00067___697	PROKKA_00065	PROKKA_00064___441	PROKKA_00065___569	PROKKA_00068___195	PROKKA_00060___819
group_149		hypothetical protein	8	8	1	1	80				596	596	596	PROKKA_00066___66	PROKKA_00066___317	PROKKA_00068___698	PROKKA_00066	PROKKA_00065___442	PROKKA_00066___570	PROKKA_00069___196	PROKKA_00062___821
group_143		PsiA protein	8	8	1	1	81				719	719	719	PROKKA_00067___67	PROKKA_00067___318	PROKKA_00069___699	PROKKA_00067	PROKKA_00066___443	PROKKA_00067___571	PROKKA_00070___197	PROKKA_00063___822
group_47		Plasmid SOS inhibition protein (PsiB)	1	1	1	1	82	1	6		275	275	275	PROKKA_00073___73
group_9		Plasmid SOS inhibition protein (PsiB)	4	4	1	1	83	1	5		161	173	167	PROKKA_00072___72	PROKKA_00072___323	PROKKA_00074___704		PROKKA_00071___448
group_34		Plasmid SOS inhibition protein (PsiB)	2	2	1	1	84	1	1		275	275	275				PROKKA_00072		PROKKA_00072___576
group_15		PsiA protein	6	6	1	1	85	1	4		719	719	719	PROKKA_00071___71	PROKKA_00071___322	PROKKA_00073___703	PROKKA_00071	PROKKA_00070___447	PROKKA_00071___575
group_33		hypothetical protein	6	6	1	1	86	1	3		137	137	137	PROKKA_00070___70	PROKKA_00070___321	PROKKA_00072___702	PROKKA_00070	PROKKA_00069___446	PROKKA_00070___574
group_32		hypothetical protein	6	6	1	1	87	1	2		212	212	212	PROKKA_00069___69	PROKKA_00069___320	PROKKA_00071___701	PROKKA_00069	PROKKA_00068___445	PROKKA_00069___573
group_142		Plasmid SOS inhibition protein (PsiB)	8	8	1	1	88				434	434	434	PROKKA_00068___68	PROKKA_00068___319	PROKKA_00070___700	PROKKA_00068	PROKKA_00067___444	PROKKA_00068___572	PROKKA_00071___198	PROKKA_00064___823
group_57		Chromosome partitioning protein ParB	1	1	1	1	89	1	20		263	263	263							PROKKA_00073___200
spo0C		Chromosome-partitioning protein Spo0J	2	2	1	1	90	1	19		1169	2048	1608							PROKKA_00072___199	PROKKA_00065___824
group_58		hypothetical protein (putative phage protein)	2	2	1	1	91	1	21		233	233	233							PROKKA_00074___201	PROKKA_00066___825
ssbF		Plasmid-derived single-stranded DNA-binding protein	2	2	1	1	92	1	22		527	527	527							PROKKA_00075___202	PROKKA_00067___826
group_75		hypothetical protein	1	1	1	1	93	1	11		926	926	926								PROKKA_00075___834
yhdJ		DNA adenine methyltransferase YhdJ	2	2	1	1	94	1	12		683	683	683							PROKKA_00085___212	PROKKA_00074___833
group_64		hypothetical protein	2	2	1	1	95	1	13		221	221	221							PROKKA_00084___211	PROKKA_00073___832
group_63		hypothetical protein	2	2	1	1	96	1	14		434	434	434							PROKKA_00083___210	PROKKA_00072___831
group_10		hypothetical protein	4	4	1	1	97	1	15		770	821	782	PROKKA_00086___86	PROKKA_00085___336					PROKKA_00082___209	PROKKA_00071___830
klcA		Antirestriction protein KlcA	2	2	1	1	98	1	16		425	425	425							PROKKA_00080___207	PROKKA_00070___829
group_61		hypothetical protein	2	2	1	1	99	1	17		422	422	422							PROKKA_00079___206	PROKKA_00069___828
group_5		hypothetical protein	6	6	1	1	100	1	23		191	389	290			PROKKA_00085___715	PROKKA_00080	PROKKA_00080___457	PROKKA_00080___584	PROKKA_00078___205	PROKKA_00068___827
group_153		DNA damage-inducible protein I	8	8	1	1	101				248	248	248	PROKKA_00090___90	PROKKA_00089___340	PROKKA_00093___723	PROKKA_00087	PROKKA_00087___464	PROKKA_00087___591	PROKKA_00086___213	PROKKA_00076___835
lexA		LexA repressor	8	8	1	1	102				437	437	437	PROKKA_00091___91	PROKKA_00090___341	PROKKA_00094___724	PROKKA_00088	PROKKA_00088___465	PROKKA_00088___592	PROKKA_00087___214	PROKKA_00077___836
soj		Chromosome-partitioning ATPase Soj	3	3	1	1	103	3	4		626	626	626				PROKKA_00090	PROKKA_00090___467	PROKKA_00090___594
dinB		DNA polymerase IV	5	5	1	1	104	3	3		152	1274	1047				PROKKA_00089	PROKKA_00089___466	PROKKA_00089___593	PROKKA_00090___217	PROKKA_00078___837
group_37		hypothetical protein	3	3	1	1	105	3	5		302	302	302				PROKKA_00091	PROKKA_00091___468	PROKKA_00091___595
group_144		Plasmid stability protein	8	8	1	1	106				416	416	416	PROKKA_00093___93	PROKKA_00092___343	PROKKA_00096___726	PROKKA_00092	PROKKA_00092___469	PROKKA_00092___596	PROKKA_00091___218	PROKKA_00079___838
parM		Plasmid segregation protein ParM	8	8	1	1	107				980	980	980	PROKKA_00094___94	PROKKA_00093___344	PROKKA_00097___727	PROKKA_00093	PROKKA_00093___470	PROKKA_00093___597	PROKKA_00092___219	PROKKA_00080___839
group_18		hypothetical protein	8	8	1	1	108				308	308	308	PROKKA_00096___96	PROKKA_00095___346	PROKKA_00099___729	PROKKA_00094	PROKKA_00094___471	PROKKA_00094___598	PROKKA_00094___221	PROKKA_00081___840
group_94		CobQ/CobB/MinD/ParA nucleotide binding domain protein	8	8	1	1	109				644	644	644	PROKKA_00097___97	PROKKA_00096___347	PROKKA_00100___730	PROKKA_00095	PROKKA_00095___472	PROKKA_00095___599	PROKKA_00095___222	PROKKA_00082___841
xerC		Tyrosine recombinase XerC	4	4	1	1	110	10	1		779	779	779		PROKKA_00097___348			PROKKA_00096___473		PROKKA_00096___223	PROKKA_00083___842
group_95		hypothetical protein	8	8	1	1	111				413	413	413	PROKKA_00099___99	PROKKA_00098___349	PROKKA_00102___732	PROKKA_00097	PROKKA_00097___474	PROKKA_00097___601	PROKKA_00097___224	PROKKA_00084___843
group_38		hypothetical protein	6	6	1	1	112	8	1		968	968	968	PROKKA_00100___100		PROKKA_00103___733	PROKKA_00098	PROKKA_00098___475	PROKKA_00098___602	PROKKA_00098___225
group_71		hypothetical protein	2	2	1	1	113	11	1		926	926	926		PROKKA_00099___350						PROKKA_00085___844
group_105		hypothetical protein	8	8	1	1	114				254	254	254	PROKKA_00101___101	PROKKA_00100___351	PROKKA_00104___734	PROKKA_00099	PROKKA_00099___476	PROKKA_00099___603	PROKKA_00099___226	PROKKA_00086___845
group_85		hypothetical protein	8	8	1	1	115				344	344	344	PROKKA_00103___103	PROKKA_00102___353	PROKKA_00106___736	PROKKA_00100	PROKKA_00100___477	PROKKA_00100___604	PROKKA_00101___228	PROKKA_00088___847
group_108		hypothetical protein	8	8	1	1	116				1001	1001	1001	PROKKA_00104___104	PROKKA_00103___354	PROKKA_00107___737	PROKKA_00101	PROKKA_00101___478	PROKKA_00101___605	PROKKA_00102___229	PROKKA_00089___848
group_76		YdeA protein	1	1	1	1	117	4	3		590	590	590								PROKKA_00091___850
group_67		Colicin protein	1	1	1	1	118	13	3		284	284	284							PROKKA_00108___235
group_77		hypothetical protein	1	1	1	1	119	5	1		494	494	494								PROKKA_00098___857
group_78		hypothetical protein	1	1	1	1	120	5	2		266	266	266								PROKKA_00099___858
group_79		hypothetical protein	1	1	1	1	121	5	3		233	233	233								PROKKA_00100___859
group_80		YadA	1	1	1	1	122	5	4		473	473	473								PROKKA_00101___860
dnaQ		DNA polymerase III subunit epsilon	1	1	1	1	123	5	5		848	848	848								PROKKA_00102___861
group_70		Putatuve p12/Transposase IS26	1	1	1	1	124	16	1		638	638	638							PROKKA_00122___249
ant1		Streptomycin 3''-adenylyltransferase	1	1	1	1	125	2	3		788	788	788								PROKKA_00111___870
group_41		Integrase/recombinase	2	2	1	1	126	2	5		404	404	404				PROKKA_00120		PROKKA_00119___623
group_42		Diguanylate phosphodiesterase (transposon Tn21)	2	2	1	1	127	2	12		464	464	464				PROKKA_00121	PROKKA_00121___498
group_43		TnpR resolvase (protein encoded by a transposon?)	3	3	1	1	128	2	13		605	605	605				PROKKA_00122	PROKKA_00122___499	PROKKA_00121___625
group_44		Transposase for transposon Tn21	3	3	1	1	129	2	2		728	728	728				PROKKA_00123	PROKKA_00123___500	PROKKA_00122___626
group_45		TnpA transposase	3	3	1	1	130	2	1		560	560	560				PROKKA_00124	PROKKA_00124___501	PROKKA_00123___627
group_24		Putative transposase	8	8	1	1	131				1208	1208	1208	PROKKA_00127___127	PROKKA_00126___377	PROKKA_00129___759	PROKKA_00127	PROKKA_00127___504	PROKKA_00126___630	PROKKA_00124___251	PROKKA_00118___877
hin		DNA-invertase (Mobile element protein)	1	1	1	1	132	2	9		560	560	560								PROKKA_00115___874
group_84		Tn3 transposase DDE domain protein (Mobile element protein)	1	1	1	1	133	2	8		2471	2471	2471								PROKKA_00116___875
group_89		hypothetical protein	8	8	1	1	134				272	272	272	PROKKA_00126___126	PROKKA_00125___376	PROKKA_00128___758	PROKKA_00126	PROKKA_00126___503	PROKKA_00125___629	PROKKA_00123___250	PROKKA_00117___876
group_53		Tn3 transposase DDE domain protein	3	3	1	1	135	2	7		2588	2588	2588	PROKKA_00125___125	PROKKA_00124___375	PROKKA_00127___757
group_26		RNase II stability modulator	5	5	1	1	136	2	10		200	584	507	PROKKA_00124___124	PROKKA_00123___374	PROKKA_00126___756			PROKKA_00120___624		PROKKA_00114___873
xerD_2		Tyrosine recombinase XerD	5	5	1	1	137	2	11		935	1013	966	PROKKA_00123___123	PROKKA_00122___373	PROKKA_00125___755		PROKKA_00120___497			PROKKA_00113___872
dhfrI		Dihydrofolate reductase type 1	7	7	1	1	138	2	6		473	701	653	PROKKA_00122___122	PROKKA_00121___372	PROKKA_00124___754	PROKKA_00119	PROKKA_00119___496	PROKKA_00118___622		PROKKA_00112___871
group_40		Integrase core domain protein	7	7	1	1	139	2	4		704	704	704	PROKKA_00121___121	PROKKA_00120___371	PROKKA_00123___753	PROKKA_00118	PROKKA_00118___495	PROKKA_00117___621		PROKKA_00110___869
group_104		Transposase IS116/IS110/IS902 family protein	8	8	1	1	140				689	689	689	PROKKA_00120___120	PROKKA_00119___370	PROKKA_00122___752	PROKKA_00117	PROKKA_00117___494	PROKKA_00116___620	PROKKA_00121___248	PROKKA_00109___868
group_87		hypothetical protein	8	8	1	1	141				176	176	176	PROKKA_00119___119	PROKKA_00118___369	PROKKA_00121___751	PROKKA_00116	PROKKA_00116___493	PROKKA_00115___619	PROKKA_00120___247	PROKKA_00108___867
folP		Dihydropteroate synthase	8	8	1	1	142				815	815	815	PROKKA_00118___118	PROKKA_00117___368	PROKKA_00120___750	PROKKA_00115	PROKKA_00115___492	PROKKA_00114___618	PROKKA_00119___246	PROKKA_00107___866
glmM		Phosphoglucosamine mutase	8	8	1	1	143				302	302	302	PROKKA_00117___117	PROKKA_00116___367	PROKKA_00119___749	PROKKA_00114	PROKKA_00114___491	PROKKA_00113___617	PROKKA_00118___245	PROKKA_00106___865
group_107		Putative transposase	8	8	1	1	144				1136	1136	1136	PROKKA_00116___116	PROKKA_00115___366	PROKKA_00118___748	PROKKA_00113	PROKKA_00113___490	PROKKA_00112___616	PROKKA_00117___244	PROKKA_00105___864
group_23		hypothetical protein	8	8	1	1	145				269	269	269	PROKKA_00115___115	PROKKA_00114___365	PROKKA_00117___747	PROKKA_00112	PROKKA_00112___489	PROKKA_00111___615	PROKKA_00116___243	PROKKA_00104___863
relE2		Toxin RelE2	7	7	1	1	146	5	6		260	260	260	PROKKA_00114___114	PROKKA_00113___364		PROKKA_00111	PROKKA_00111___488	PROKKA_00110___614	PROKKA_00115___242	PROKKA_00103___862
proQ		ProP effector	8	8	1	1	147				602	602	602	PROKKA_00113___113	PROKKA_00112___363	PROKKA_00116___746	PROKKA_00110	PROKKA_00110___487	PROKKA_00109___613	PROKKA_00114___241	PROKKA_00097___856
group_52		hypothetical protein	5	5	1	1	148	7	2	Hypothetical protein with no hits to refseq/uniprot/clusters/cdd/tigrfams/pfam overlapping another protein with hits	224	224	224	PROKKA_00112___112	PROKKA_00111___362	PROKKA_00115___745				PROKKA_00113___240	PROKKA_00096___855
group_7		hypothetical protein	7	7	1	1	149	7	1		149	245	231	PROKKA_00111___111	PROKKA_00110___361	PROKKA_00114___744	PROKKA_00108	PROKKA_00108___485	PROKKA_00107___611	PROKKA_00112___239
group_68		Colicin Ia	1	1	1	1	150	13	2		302	302	302							PROKKA_00109___236
group_69		Colicin Ia	1	1	1	1	151	13	1		164	164	164							PROKKA_00110___237
group_22		hypothetical protein	8	8	1	1	152				1139	1346	1164	PROKKA_00110___110	PROKKA_00109___360	PROKKA_00113___743	PROKKA_00107	PROKKA_00107___484	PROKKA_00106___610	PROKKA_00111___238	PROKKA_00095___854
cia		Colicin-Ia	8	8	1	1	153				413	1880	596	PROKKA_00109___109	PROKKA_00108___359	PROKKA_00112___742	PROKKA_00106	PROKKA_00106___483	PROKKA_00105___609	PROKKA_00107___234	PROKKA_00094___853
group_20		Colicin E1 (microcin) immunity protein	8	8	1	1	154				347	347	347	PROKKA_00108___108	PROKKA_00107___358	PROKKA_00111___741	PROKKA_00105	PROKKA_00105___482	PROKKA_00104___608	PROKKA_00106___233	PROKKA_00093___852
group_2		hypothetical protein	7	7	1	1	155	4	2		320	347	343	PROKKA_00107___107	PROKKA_00106___357	PROKKA_00110___740	PROKKA_00104	PROKKA_00104___481		PROKKA_00105___232	PROKKA_00092___851
group_19		hypothetical protein	7	7	1	1	156	4	1		233	344	248	PROKKA_00106___106	PROKKA_00105___356	PROKKA_00109___739	PROKKA_00103	PROKKA_00103___480	PROKKA_00103___607	PROKKA_00104___231
group_115		hypothetical protein	8	8	1	1	157				257	257	257	PROKKA_00105___105	PROKKA_00104___355	PROKKA_00108___738	PROKKA_00102	PROKKA_00102___479	PROKKA_00102___606	PROKKA_00103___230	PROKKA_00090___849
